# Supplementary material for: Impact of Biochar Amendment on Soil Properties and Organic Matter Composition in Trace Element-Contaminated Soil
Source: Int J Environ Res Public Health. 2022 Feb 14;19(4):2140. doi: 10.3390/ijerph19042140 (PMC8871668; doi:10.3390/ijerph19042140)
Supplement: Supplementary file 1 [file ijerph-19-02140-s001.zip]

Archive with 1 entries (1 files):
- ijerph-1565891-supplementary.pdf
